# Supplementary material for: Diversity Analysis and Comprehensive Evaluation of 101 Soybean (Glycine max L.) Germplasms Based on Sprout Quality Characteristics
Source: Foods. 2024 Nov 4;13(21):3524. doi: 10.3390/foods13213524 (PMC11545536; doi:10.3390/foods13213524)
Supplement: Supplementary file 1 [file foods-13-03524-s001.zip]

Archive with 1 entries (1 files):
- foods-3275377-supplementary.pdf
